# Supplementary material for: A Neighbourhood-oriented approach to foster healthy ageing in low socioeconomic older adults: development and protocol for evaluation through intervention mapping
Source: Health Educ Res. 2024 Dec 14;40(1):cyae041. doi: 10.1093/her/cyae041 (PMC11840751; doi:10.1093/her/cyae041)
Supplement: cyae041_Supp [file cyae041_supp.zip]

Archive with 5 entries (4 files):
- Supp_data/
- Supp_data/Additional _file_1.xls
- Supp_data/Additional_file_2.xls
- Supp_data/Additional_file_3.pdf
- Supp_data/Additional_file_4.xls
