# Supplementary material for: A Neighbourhood-oriented approach to foster healthy ageing in low socioeconomic older adults: development and protocol for evaluation through intervention mapping
Source: Health Educ Res. 2024 Dec 14;40(1):cyae041. doi: 10.1093/her/cyae041 (PMC11840751; doi:10.1093/her/cyae041)
Supplement: cyae041_Supp [file cyae041_supp.zip › Supp_data/Additional _file_1.xls]

## Sheet: Blad1
Table A1: Performance objectives for awareness raising, initiation and maintenance of recreational physical activity among older adults (Active Plus).
Performance Objectives Active Plus
PO.1.1	OA monitor their recreational physical activity level
PO.1.2	OA indicate reasons to be physically active as recreation
PO.1.3	OA identify solutions to take away the barriers to being physically active for recreation
PO.1.4	OA decide to become more recreationally physically active
PO.1.5	OA make specific plans to become more recreationally physically active
PO.1.6	OA increase their recreational physical activity
PO.1.7	OA make specific plans to cope with difficult situations occurring while being recreationally physically active
PO.1.8	OA maintain their recreational physical activity by enhancing their routine and preventing relapses
PO Performance Objective, OA Older adults.
Reference:	van Stralen MM, Kok G, de Vries H, Mudde AN, Bolman C, Lechner L. The Active plus protocol: systematic development of two theory- and evidence-based tailored physical activity interventions for the over-fifties. BMC Public Health. 2008 Dec;8(1):399.
