# Supplementary material for: A Neighbourhood-oriented approach to foster healthy ageing in low socioeconomic older adults: development and protocol for evaluation through intervention mapping
Source: Health Educ Res. 2024 Dec 14;40(1):cyae041. doi: 10.1093/her/cyae041 (PMC11840751; doi:10.1093/her/cyae041)
Supplement: cyae041_Supp [file cyae041_supp.zip › Supp_data/Additional_file_2.xls]

## Sheet: Blad1
Table A2: Survey to identify Behavioural Change Techniques applied by local stakeholders in the community setting.
Behavioural change technique (1)	Definition (1)	Statement presented to stakeholders
Consciousness raising*	Providing information, feedback, or confrontation about the causes, consequences, and alternatives for a problem or a problem behaviour.	I regularly try to raise consciousness about older adults’ current health habits and educate them about the consequences of an unhealthy or inactive lifestyle.
Cultural similarity	Using characteristics of the target group in source, message, and channel.	I strive to understand the diverse cultural backgrounds of the older adults in our community and tailor my activities and promotional material to align with their values and beliefs.
Discussion	Encouraging consideration of a topic in open informal debate.	I regularly organize group discussions and interactive sessions. Through these discussions, I create a platform for older adults to share their experiences, concerns, and insights related to health.
Enhancing network linkages	Training network members to provide support and members of the target group to mobilise and maintain their networks.	By forging strong connections with relevant organisations, healthcare providers, and social services, I aim to create a robust support network that empowers older adults to access resources, information, and opportunities for maintaining a healthy and active lifestyle.
Facilitation	Creating an environment that makes the action easier or reduces barriers to action. Requires real changes in the environment instead of in the perceptions of the environment.	I ensure that my services are easily accessible to older adults. For example, I organise my activities in a building with as few doorsteps or stairs as possible.
Feedback*	Giving information to individuals and environmental agents regarding the extent to which they are accomplishing learning or performance, or the extent to which performance is having an impact.	By offering constructive and timely feedback on their progress, efforts, and achievements, I help older adults to stay motivated and make necessary adjustments to reach their health goals.
Goal setting*	Prompting planning what the person will do, including a definition of goal-directed behaviours that result in the target behaviour.	By collaborating with older adults to set clear and achievable health goals, I aim to create a roadmap for behaviour change, providing direction and motivation throughout their journey.
Guided practice	Prompting individuals to rehearse and repeat the behaviour various times, discuss the experience, and provide feedback.	Through hands-on demonstrations, step-by-step instructions, and personalized guidance, I help older adults practice and integrate healthy behaviours into their daily lives.
Individualisation*	Providing opportunities for learners to have personal questions answered or instructions paced according to their individual progress.	By tailoring interventions and support to each person’s unique needs, preferences, and circumstances, I aim to create personalised plans that resonate with older adults, increasing their engagement and success in adopting healthier habits.
Participation	Assuring high level engagement of the participants’ group in problem solving, decision making, and change activities; with highest level being control by the participants’ group.	I make sure that older adults have a say in my activities or services. For example, they contribute ideas on how to solve problems or the content of my activity programme.
Persuasive communication*	Guiding individuals and environmental agents toward the adoption of an idea, attitude, or action by using arguments or other means.	By using evidence-based and compelling messages, tailored to resonate with the target audience, I aim to motivate older adults to adopt healthier behaviours and make positive changes in their daily lives.
Planning coping responses*	Prompting participants to list potential barriers and ways to overcome these.	By helping older adults anticipate and prepare for challenging situations, I aim to equip them with effective coping strategies that empower them to overcome obstacles and maintain their commitment to healthier habits.
Public commitment	Stimulating pledging, promising, or engaging oneself to perform the healthful behaviour and announcing that decision to others.	By encouraging older adults to make their behaviour change goals public, whether through written pledges or group announcements, I aim to strengthen their accountability and determination to follow through with their intentions.
Self-monitoring of behaviour*	Prompting the person to keep a record of specified behaviour(s).	By encouraging older adults to track their behaviours, progress, and achievements, I aim to raise awareness, facilitate self-reflection, and empower them to take control of their health and well-being.
Social comparison*	Facilitating observation of nonexpert others in order to evaluate one’s own opinions and performance abilities.	By highlighting positive role models and success stories within the older adult community, I aim to inspire and motivate others to adopt healthier behaviours by seeing the achievements of their peers.
* Technique already present in original Active Plus Intervention.
(1) Kok G, et al. A taxonomy of behaviour change methods: an Intervention Mapping approach. Health Psychol Rev. 2016 Jul 2;10(3):297–312.
