# Supplementary material for: A Neighbourhood-oriented approach to foster healthy ageing in low socioeconomic older adults: development and protocol for evaluation through intervention mapping
Source: Health Educ Res. 2024 Dec 14;40(1):cyae041. doi: 10.1093/her/cyae041 (PMC11840751; doi:10.1093/her/cyae041)
Supplement: cyae041_Supp [file cyae041_supp.zip › Supp_data/Additional_file_4.xls]

## Sheet: Blad1
Table A4: Component overview of the Neighbourhood Active & Connected (NAC) intervention.
Intervention Content			Summary
	Active Plus: Advice 1 and 2
		Knowledge	Providing information on Dutch PA guidelines
			Providing information on BMI
			Providing information on the positive impact of PA (for chronic diseases)
		Awareness	Comparing personal compliance with Dutch PA guidelines
			Comparing personal BMI with healthy bodyweight standard
		Attitude	Reflecting on and explaining perceived pros and cons of PA
		Motivation	Role model emphasising their primary motivation for PA (video/images)
			Space for noting down personal (intrinsic) motivation for PA
		Self-efficacy	Reflecting on and explaining perceived obstacles/discomfort in PA
			Recommendations for overcoming obstacles and managing discomfort in PA
			Role model illustrating strategies to overcome obstacles/discomfort (video/images)
		PA suggestions	Practical PA recommendations based on personal preferences
			Providing information on local walking an cycling routes
			Providing BMI- and disease-specific PA recommendations (e.g. strength training for underweight individuals, gentle movements for osteoarthritis)
			Demonstrating home exercises (video/images)
		Goal setting	Providing information on goal setting and monitoring
		Action planning	Providing information on (benefits of) PA planning
			Reflecting on personal PA planning challenges
			Weekly PA planning template
		Coping planning	Framework for creating if-then solutions to address challenging situations
		Social support	Providing information on (benefits of) social support for PA
			Encouraging seeking social support for PA
			Suggesting finding a PA partner
	Active Plus: Advice 3
		Ipsative feedback	Feedback on:
			- Changes in PA behaviour, activities, habits, and goals
			- Changes in PA determinants (e.g. intention, attitude, self-efficacy)
			- Changes in perceived social support
		Monitoring behaviour	Framework for monitoring PA behaviour
			Promoting consistent monitoring of PA progress
	Website (and paper brochure)*
		Background information	Additional information on the intervention and the Active Plus physical activity programme.
		Expert consultation	Name and contact details of neighbourhood ambassadors, acting as local enquirers and contacts for their own neighbourhood during the intervention.
		Environmental information (local activities and support offer)	Information, contact details and timetables of affiliated activities and emergency services within the following focus areas: - Sports and physical activity
			- Recreational activities (e.g. playing cards, joint cooking)
			- Digital skills and competences
			- Help and support services
	Stamp card*		Each participant receives a stamp card, granting them the opportunity to explore three organised activities in their neighbourhood, free of charge.
	Festive kick-off event*
		Background information	Additional information on the intervention, the local activities and support offer, and the Active Plus PA programme.
		Expert consultation	Local stakeholders and activity coordinators get the opportunity to showcase themselves and to promote their offer. Older adults get the chance to gather information about local activities and services, seek professional advice, and enrol themselves in specific initiatives.
		Workshop	Workshops for older adults encompassing aspects of culture, health and/or well-being.
	Components intended for stakeholders*
		Training sessions	Training sessions on intersectoral collaboration, engaging vulnerable target populations, and combatting (socio-economic) health disparities.
		Declaration of intent	Local stakeholders sign a declaration of intent, outlining their individual contributions regarding well-being and health for older adults, and committing themselves to the integral approach.
PA Physical activity; BMI Body mass index.
*Newly added compared to ActivePlus65.
